# Supplementary material for: Are gastrointestinal symptoms associated with higher risk of Mortality in COVID-19 patients? A systematic review and meta-analysis
Source: BMC Gastroenterol. 2022 Mar 7;22:106. doi: 10.1186/s12876-022-02132-0 (PMC8899790; doi:10.1186/s12876-022-02132-0)
Supplement: Supplementary file 1 — Additional 1. Lists all the extracted data which were used to generate all the results of this study. [file 12876_2022_2132_MOESM1_ESM.xlsx]

## Sheet: Sheet1
Article No.	First author	Title	Study location	Special patient population	Average age	Age of GI group	Age of non-GI group	Number of patients	Number of death	Number of male patients	NOS score	Only include critically ill patients? 1=yes 2=no	Death in GI group	Number of GI group	Death in non-GI group	Number of non-GI group	Death in diarrhea group	Number of diarrhea group	Death in non-diarrhea group	Number of non-diarrhea group	Death in nausea/vomiting group	Number of nausea/vomiting group	Death in non-nausea/vomiting group	Number of non-nausea/vomiting group	Death in abdominal pain group	Number of abdominal pain group	Death in non-abdominal pain group	Number of non-abdominal pain group
1	Alizadehsani R et al	Risk factors prediction, clinical outcomes, and mortality in COVID-19 patients	Tehran, Iran	None	45	NA	NA	123	15	62	8	2	0	11	15	112	NA	NA	NA	NA	NA	NA	NA	NA	NA	NA	NA	NA
2	An P et al	Gastrointestinal Symptoms Onset in COVID-19 Patients in Wuhan, China	Hubei, China	None	54	58	56	205	6	122	8	2	5	79	1	126	NA	NA	NA	NA	NA	NA	NA	NA	NA	NA	NA	NA
3	Atalla E et al	Clinical Presentation, Course, and Risk Factors Associated with Mortality in a Severe Outbreak of COVID-19 in Rhode Island, USA, April-June 2020	Rhode Island, USA	Older patients	87	NA	NA	111	48	23	7	2	4	8	44	103	4	8	44	103	2	2	46	109	NA	NA	NA	NA
4	Caillard S et al	An initial report from the French SOT COVID Registry suggests high mortality due to COVID-19 in recipients of kidney transplants	France	Kidney transplant recipients	62	NA	NA	243	43	162	7	2	13	96	30	147	13	96	30	147	NA	NA	NA	NA	NA	NA	NA	NA
5	Chadalavada P et al	Transaminases are Potential Biomarkers of Disease Severity in COVID-19 Patients: A Single-Center Experience	Cleveland, USA	None	60	60	68	84	11	52	8	2	5	44	6	40	NA	NA	NA	NA	NA	NA	NA	NA	NA	NA	NA	NA
6	Chen R et al	Gastrointestinal Symptoms Associated With Unfavorable Prognosis of COVID-19 Patients: A Retrospective Study	Hubei, China	None	59	60	59	1077	85	532	9	2	34	359	51	718	NA	NA	NA	NA	NA	NA	NA	NA	NA	NA	NA	NA
7	Chen T et al	Clinical characteristics of 113 deceased patients with coronavirus disease 2019: retrospective study	Hubei, China	Moderately to severely ill or critically ill patients	62	NA	NA	274	113	171	7	1	27	77	86	197	27	77	86	197	8	24	105	250	6	19	107	255
8	Comoglu Ş et al	Evaluation of Diarrhea in Patients with COVID-19	Turkey	None	48	48	44	1086	38	563	8	2	2	78	36	1008	2	78	36	1008	NA	NA	NA	NA	NA	NA	NA	NA
9	Crespo M et al	Respiratory and Gastrointestinal COVID-19 Phenotypes in Kidney Transplant Recipients	Spain	Kidney transplant recipients	62	56	64	414	109	265	7	2	27	152	82	262	NA	NA	NA	NA	NA	NA	NA	NA	NA	NA	NA	NA
10	Doganci S et al	A new COVID-19 prediction scoring model for in-hospital mortality: experiences from Turkey, single center retrospective cohort analysis	Ankara, Turkey	None	57	NA	NA	397	34	200	8	2	31	292	3	105	NA	NA	NA	NA	NA	NA	NA	NA	NA	NA	NA	NA
11	Du H et al et al	Clinical characteristics of 182 pediatric COVID-19 patients with different severities and allergic status	Hubei, China	Pediatric patients	6	NA	NA	182	1	120	7	2	1	20	0	162	0	9	1	173	1	7	0	175	0	7	1	175
12	Elimian K et al	Patient characteristics associated with COVID-19 positivity and fatality in Nigeria: retrospective cohort study	Nigeria	None	36	NA	NA	3215	295	2293	8	2	20	132	275	3083	20	132	275	3083	16	103	279	3112	6	20	289	3195
13	Ferm S et al	Analysis of Gastrointestinal and Hepatic Manifestations of SARS-CoV-2 Infection in 892 patients in Queens, NY	New York, USA	None	59	NA	NA	877	208	534	8	2	42	219	166	658	NA	NA	NA	NA	NA	NA	NA	NA	NA	NA	NA	NA
14	Gayam V et al	Clinical characteristics and predictors of mortality in African-Americans with COVID-19 from an inner-city community teaching hospital in New York	New York, USA	African-Americans	67	NA	NA	408	132	231	7	2	36	111	96	297	NA	NA	NA	NA	NA	NA	NA	NA	NA	NA	NA	NA
15	Ghoshal U et al	The Spectrum of Gastrointestinal Symptoms in Patients With Coronavirus Disease-19: Predictors, Relationship With Disease Severity, and Outcome	Northern India	None	40	40	30	252	5	204	8	2	5	26	0	226	NA	NA	NA	NA	NA	NA	NA	NA	NA	NA	NA	NA
16	Hajifathalian K et al	Gastrointestinal and Hepatic Manifestations of 2019 Novel Coronavirus Disease in a Large Cohort of Infected Patients From New York: Clinical Implications	New York, USA	None	61	NA	NA	1059	147	611	8	2	30	349	117	710	NA	NA	NA	NA	NA	NA	NA	NA	NA	NA	NA	NA
17	Huang H et al	Clinical Characteristics of COVID-19 in patients with pre-existing ILD: A retrospective study in a single center in Wuhan, China	Wuhan, China	Patients with pre-existing ILD	37	NA	NA	49	9	23	7	2	1	3	8	46	1	3	8	46	1	1	8	48	NA	NA	NA	NA
18	Jiang Y et al	Risk factors associated with 28-day all-cause mortality in older severe COVID-19 patients in Wuhan, China: a retrospective observational study	Hubei, China	Older severe patients	70	NA	NA	281	114	143	7	1	9	33	105	248	9	33	105	248	3	13	111	268	NA	NA	NA	NA
19	Jin X et al	Epidemiological, clinical and virological characteristics of 74 cases of coronavirus-infected disease 2019 (COVID-19) with gastrointestinal symptoms	Zhejiang, China	None	46	46	45	651	1	331	9	2	1	74	0	577	NA	NA	NA	NA	NA	NA	NA	NA	NA	NA	NA	NA
20	Kang M et al	Clinical characteristics of coronavirus disease 2019 patients with diarrhea in Daegu	Daegu, Korea	None	59	59	64	118	6	52	8	2	1	54	5	64	1	54	5	64	NA	NA	NA	NA	NA	NA	NA	NA
21	Kim D et al	Predictors of Outcomes of COVID-19 in Patients with Chronic Liver Disease: US Multi-center Study	USA	Patients with chronic liver disease	57	NA	NA	867	121	473	7	2	23	181	98	636	23	181	98	636	22	175	99	642	NA	NA	NA	NA
22	Lanthier N et al	Gastro-intestinal symptoms are associated with a lower in-hospital mortality rate in frail older patients hospitalized for COVID-19	Brussels, Belgium	Geriatric patients	88	NA	NA	50	26	NA	7	2	4	15	22	35	3	12	23	38	2	3	24	47	0	3	26	47
23	Laszkowska M et al	Disease Course and Outcomes of COVID-19 Among Hospitalized Patients With Gastrointestinal Manifestations	New York, USA	None	66	61	64	2804	542	1565	8	2	147	1084	395	1720	NA	NA	NA	NA	NA	NA	NA	NA	NA	NA	NA	NA
24	Leal T et al	Gastrointestinal manifestations of COVID-19: results from a European centre	Braga, Portugal	Symptomatic patients	71	65	73	201	55	113	7	2	7	60	48	141	NA	NA	NA	NA	NA	NA	NA	NA	NA	NA	NA	NA
25	Liang J et al	Clinical characteristics and risk factors for mortality in cancer patients with COVID-19	Hubei, China	Patients with cancer	65	NA	NA	109	23	57	7	2	6	26	17	83	6	26	17	83	3	10	20	99	2	5	21	104
26	Liu J et al	GI symptoms and fever increase the risk of severe illness and death in patients with COVID-19	Cities outside of Wuhan in mainland China	None	47	55	45	29393	711	15501	8	2	85	2289	626	27104	NA	NA	NA	NA	NA	NA	NA	NA	NA	NA	NA	NA
27	Livanos A et al	Intestinal Host Response to SARS-CoV-2 Infection and COVID-19 Outcomes in Patients With Gastrointestinal Symptoms	New York, USA	None	61	60	67	634	151	369	8	2	47	299	104	335	NA	NA	NA	NA	NA	NA	NA	NA	NA	NA	NA	NA
28	Luo S et al	Clinical characteristics and outcomes of 2019 novel coronavirus disease patients presenting with initial gastrointestinal symptoms in Wuhan, China: A retrospective cohort study	Hubei, China	None	54	53	56	1411	66	895	8	2	7	183	59	1228	NA	NA	NA	NA	NA	NA	NA	NA	NA	NA	NA	NA
29	Ma X et al	Characteristic of 523 COVID-19 in Henan Province and a Death Prediction Model	Henan, China	None	44	NA	NA	467	16	289	8	2	2	25	14	442	2	25	14	442	NA	NA	NA	NA	NA	NA	NA	NA
30	Montazeri M et al	Clinical Characteristics of COVID-19 Patients with Gastrointestinal Symptoms	Tehran, Iran	None	56	54	56	611	104	377	8	2	32	155	72	456	NA	NA	NA	NA	NA	NA	NA	NA	NA	NA	NA	NA
31	Moura D et al	Gastrointestinal Manifestations and Associated Health Outcomes of COVID-19: A Brazilian Experience From the Largest South American Public Hospital	Sao Paulo, Brazil	None	56	57	55	400	89	225	8	2	28	133	61	267	NA	NA	NA	NA	NA	NA	NA	NA	NA	NA	NA	NA
32	Nobel Y et al	Gastrointestinal Symptoms and Coronavirus Disease 2019: A Case-Control Study From the United States	New York, USA	None	NA	NA	NA	278	9	145	7	2	0	97	9	181	0	56	9	222	0	63	9	215	NA	NA	NA	NA
33	Pan L et al	Clinical characteristics of COVID-19 patients with digestive symptoms in Hubei, China: A descriptive, cross-sectional, multicenter study	Hubei, China	None	53	52	54	204	36	107	9	2	19	103	17	101	NA	NA	NA	NA	NA	NA	NA	NA	NA	NA	NA	NA
34	Peng X et al	Clinical features of critically ill patients infected with SARS-CoV-2 outside Wuhan with and without diabetes	Hubei, China	Critically ill patients	63	NA	NA	49	16	17	7	1	12	22	4	27	6	11	10	38	7	15	9	34	2	3	14	46
35	Ramachandran P et al	Gastrointestinal Symptoms and Outcomes in Hospitalized Coronavirus Disease 2019 Patients	New York, USA	None	57	57	63	150	58	83	8	2	13	31	45	119	NA	NA	NA	NA	NA	NA	NA	NA	NA	NA	NA	NA
36	Redd W et al	Prevalence and Characteristics of Gastrointestinal Symptoms in Patients with SARS-CoV-2 Infection in the United States: A Multicenter Cohort Study	Massachusetts, USA	None	63	62	65	318	32	174	9	2	16	195	16	123	NA	NA	NA	NA	NA	NA	NA	NA	NA	NA	NA	NA
37	Renelus B et al	Hospitalized coronavirus disease-2019 (COVID-19) patients with gastrointestinal symptoms have improved survival to discharge	New York, USA	None	68	NA	NA	734	237	379	8	2	62	231	175	503	NA	NA	NA	NA	NA	NA	NA	NA	NA	NA	NA	NA
38	Russell B et al	Factors Affecting COVID-19 Outcomes in Cancer Patients: A First Report From Guy's Cancer Center in London	London, United Kingdom	Patients with cancer	65	NA	NA	156	34	90	7	2	8	25	26	131	NA	NA	NA	NA	NA	NA	NA	NA	NA	NA	NA	NA
39	Schettino M et al	Clinical Characteristics of COVID-19 Patients With Gastrointestinal Symptoms in Northern Italy: A Single-Center Cohort Study	Lombardia, Italy	None	65	64	65	190	41	127	8	2	13	138	28	52	NA	NA	NA	NA	NA	NA	NA	NA	NA	NA	NA	NA
40	Shang H et al	Outcomes and implications of diarrhea in patients with SARS-CoV-2 infection	Hubei, China	None	59	59	61	564	51	286	8	2	20	157	31	407	20	157	31	407	NA	NA	NA	NA	NA	NA	NA	NA
41	Soares R et al	Risk Factors for Hospitalization and Mortality due to COVID-19 in Espírito Santo State, Brazil	Espirito Santo state, Brazil	None	NA	NA	NA	1152	456	494	8	2	32	126	424	1026	32	126	424	1026	NA	NA	NA	NA	NA	NA	NA	NA
42	Sulaiman T et al	The prevalence of gastrointestinal symptoms among patients with COVID-19 and the effect on the severity of the disease	Baghdad, Iraq	None	45	43	45	140	12	100	8	2	6	78	6	62	NA	NA	NA	NA	NA	NA	NA	NA	NA	NA	NA	NA
43	Tsibouris P et al	Gastrointestinal involvement in COVID-19 patients: a retrospective study from a Greek COVID-19 referral hospital	Athens, Greece	None	70	NA	NA	61	16	34	8	2	0	11	16	50	0	11	16	50	1	4	15	57	1	2	15	59
44	Vena A et al	Clinical characteristics, management and in-hospital mortality of patients with coronavirus disease 2019 in Genoa, Italy	Genoa, Italy	None	71	NA	NA	275	120	183	8	2	6	14	114	261	6	14	114	261	3	11	117	264	NA	NA	NA	NA
45	Villanego F et al	Predictors of severe COVID-19 in kidney transplant recipients in the different epidemic waves: Analysis of the Spanish Registry	Spain	Kidney transplant recipients	60	NA	NA	1011	220	635	7	2	56	323	164	688	NA	NA	NA	NA	NA	NA	NA	NA	NA	NA	NA	NA
46	Vrillon A et al	COVID-19 in Older Adults: A Series of 76 Patients Aged 85 Years and Older with COVID-19	Paris, France	Older Adults	90	NA	NA	52	17	34	7	2	1	17	16	35	NA	NA	NA	NA	NA	NA	NA	NA	NA	NA	NA	NA
47	Wan Y et al	Enteric involvement in hospitalised patients with COVID-19 outside Wuhan	Guangdong+Hubei+Jiangxi, China	None	48	55	46	230	6	129	8	2	4	49	2	181	4	49	2	181	NA	NA	NA	NA	NA	NA	NA	NA
48	Wang Z et al	Critically Ill Patients with Coronavirus Disease 2019 in a Designated ICU: Clinical Features and Predictors for Mortality	Hubei, China	Critically ill patient	67	NA	NA	59	41	38	7	1	19	22	22	37	19	22	22	37	4	4	37	55	NA	NA	NA	NA
49	Yang X et al	Clinical course and outcomes of critically ill patients with SARS-CoV-2 pneumonia in Wuhan, China: a single-centered, retrospective, observational study	Hubei, China	Critically ill adult	60	NA	NA	52	32	35	7	1	1	2	31	50	NA	NA	NA	NA	1	2	31	50	NA	NA	NA	NA
50	Zhang J et al	Risk factors for disease severity, unimprovement, and mortality in COVID-19 patients in Wuhan, China	Hubei, China	None	56	NA	NA	663	25	321	7	2	0	61	25	602	0	61	25	602	1	31	24	632	0	5	25	658
51	Zhang L et al	Diarrhea and altered inflammatory cytokine pattern in severe coronavirus disease 2019: Impact on disease course and in-hospital mortality	Hubei, China	Severe COVID-19 patients	65	NA	NA	409	102	234	7	1	30	91	72	318	30	91	72	318	12	50	90	359	5	28	97	381
52	Zhou F et al	Clinical course and risk factors for mortality of adult inpatients with COVID-19 in Wuhan, China: a retrospective cohort study	Hubei, China	None	56	NA	NA	191	54	72	7	2	2	9	52	182	2	9	52	182	3	7	51	184	NA	NA	NA	NA
53	Zhou Z et al	Effect of Gastrointestinal Symptoms in Patients With COVID-19	Hubei, China	Medical staff and nonmedical staff	50	NA	NA	254	16	115	9	2	4	66	12	188	NA	NA	NA	NA	NA	NA	NA	NA	NA	NA	NA	NA
